# Supplementary material for: miR-363 promotes proliferation and chemo-resistance of human gastric cancer via targeting of FBW7 ubiquitin ligase expression
Source: Oncotarget. 2016 May 4;7(23):35284–92. doi: 10.18632/oncotarget.9169 (PMC5085228; doi:10.18632/oncotarget.9169)
Supplement: Supplementary file 2 [file oncotarget-07-35284-s002.xls]

## Sheet: Sheet1
Supplementary Table 1. Relationship between miR-363 expression and clinicopathologic parameters of gastric cancer patients.
		miR-363 expression （cohort 1）				miR-363 expression （cohort 2）
		Low （53）	High （57）	P value		Low （50）	High （60）	P value
Age (years)
	≤60	23	24	0.522		25	33	0.574
	>60	30	33			25	27
Gender
	Male	39	39	0.35		18	31	0.073
	Female	14	18			32	29
Tumor mass size
	≤5cm	26	21	0.135		34	25	0.004
	>5cm	27	36			16	35
Histologic grade
	Well	31	21	0.018		31	28	0.078
	Poor	22	36			19	32
Vascular invasion
	Absent	14	15	0.58		29	22	0.01
	Present	39	42			21	38
Lymphatic metastasis
	Absent	21	19	0.313		22	22	0.279
	Present	32	38			28	38
TNM
	I and II	20	14	0.099		17	14	0.153
	III and IV	33	43			33	46
All statistical tests were two-sided. Significance level: P<0.05. Stage was obtained according to the TNM criteria.
