# Supplementary material for: miR-363 promotes proliferation and chemo-resistance of human gastric cancer via targeting of FBW7 ubiquitin ligase expression
Source: Oncotarget. 2016 May 4;7(23):35284–92. doi: 10.18632/oncotarget.9169 (PMC5085228; doi:10.18632/oncotarget.9169)
Supplement: Supplementary file 3 [file oncotarget-07-35284-s003.xls]

## Sheet: Sheet1
Supplementary Table 2. Univariate and Multivariate Analyses of Factors Associated with Survival and Recurrence (cohort 1)
Factors	OS					Cumulative Recurrence
	Univariate, P	Multivariate				Univariate, P	Multivariate
		HR	95% CI	P value			HR	95% CI	P value
Age (years) (≤60 vs. >60)	0.257			NA		0.239			NA
Gender (female vs. male)	0.149			NA		0.572			NA
Tumor mass size （≤5cm vs. >5cm ）	0.122			NA		0.391			NA
Histologic grade (Well vs. Poor)	0.067			NA		0.471			NA
Vascular invasion (Absent vs. Present)	0.109			NA		0.089			NA
Lymphatic metastasis (Absent vs. Present)	0.013	1.126	0.845-1.921	NS		0.125			NA
TNM (I and II vs. III and IV)	0.008	0.872	1.357-2.144	0.042		0.031	0.129	1.312-2.614	NS
miR-363 expression (high vs. low)	0.003	0.871	0.824-1.794	0.021		0.007	0.821	0.932-1.942	0.034
OS, overall survival; NA, not adopted; NS, not significant
