# Supplementary material for: miR-363 promotes proliferation and chemo-resistance of human gastric cancer via targeting of FBW7 ubiquitin ligase expression
Source: Oncotarget. 2016 May 4;7(23):35284–92. doi: 10.18632/oncotarget.9169 (PMC5085228; doi:10.18632/oncotarget.9169)
Supplement: Supplementary file 4 [file oncotarget-07-35284-s004.xls]

## Sheet: Sheet1
Supplementary Table 3. Univariate and Multivariate Analyses of Factors Associated with Survival and Recurrence (cohort 2)
Factors	OS					Cumulative Recurrence
	Univariate, P	Multivariate				Univariate, P	Multivariate
		HR	95% CI	P value			HR	95% CI	P value
Age (years) (≤60 vs. >60)	0.381			NA		0.096			NA
Gender (female vs. male)	0.262			NA		0.183			NA
Tumor mass size （≤5cm vs. >5cm ）	0.078			NA		0.397			NA
Histologic grade (Well vs. Poor)	0.153			NA		0.179			NA
Vascular invasion (Absent vs. Present)	0.267			NA		0.092			NA
Lymphatic metastasis (Absent vs. Present)	0.154			NA		0.167			NA
TNM (I and II vs. III and IV)	0.01	1.163	1.279-2.633	NS		0.027	1.354	1.367-2.911	NA
miR-363 expression (high vs. low)	0.004	1.129	1.003-1.985	0.012		0.005	1.071	1.132-2.097	0.039
OS, overall survival; NA, not adopted; NS, not significant
