# Supplementary material for: miR-363 promotes proliferation and chemo-resistance of human gastric cancer via targeting of FBW7 ubiquitin ligase expression
Source: Oncotarget. 2016 May 4;7(23):35284–92. doi: 10.18632/oncotarget.9169 (PMC5085228; doi:10.18632/oncotarget.9169)
Supplement: Supplementary file 5 [file oncotarget-07-35284-s005.xls]

## Sheet: Sheet1
Supplementary Table 4. Demographic and Baseline Characteristics of the Patients (DCF-Treated Population).
		miR-363 expression （cohort 1）
		Low （20）	High （20）	P value
Age (years)
	≤60	12	9	0.264
	>60	8	11
Gender
	Male	14	15	0.5
	Female	6	5
Tumor mass size
	≤5cm	7	8	0.5
	>5cm	13	12
Histologic grade
	Well	13	9	0.623
	Poor	7	11
Vascular invasion
	Absent	11	7	0.17
	Present	9	13
Lymphatic metastasis
	Absent	7	4	0.24
	Present	13	16
TNM
	I and II	8	4	0.177
	III and IV	12	16
All statistical tests were two-sided. Significance level: P<0.05. Stage was obtained according to the TNM criteria.
