# Supplementary material for: miR-363 promotes proliferation and chemo-resistance of human gastric cancer via targeting of FBW7 ubiquitin ligase expression
Source: Oncotarget. 2016 May 4;7(23):35284–92. doi: 10.18632/oncotarget.9169 (PMC5085228; doi:10.18632/oncotarget.9169)
Supplement: Supplementary file 6 [file oncotarget-07-35284-s006.xls]

## Sheet: Sheet1
Supplementary Table 5. The sequence of primers for PCR.
Primer	Sequence (5′-3′)
GAPDH-F	TGGTGGACCTGACCTGCCGT
GAPDH-R	CAATGCCAGCCCCAGCGTCA
FBW7-F	AAAGAGTTGTTAGCGGTTCTCG
FBW7-R	CCACATGGATACCATCAAACTG
